# Supplementary material for: Conotoxin Diversity in the Venom Gland Transcriptome of the Magician’s Cone, Pionoconus magus
Source: Mar Drugs. 2019 Sep 27;17(10):553. doi: 10.3390/md17100553 (PMC6835573; doi:10.3390/md17100553)
Supplement: Supplementary file 1 [file marinedrugs-17-00553-s001.zip]

Archive with 17 entries (14 files):
- Supplementary Material/
- Supplementary Material/.DS_Store
- __MACOSX/
- __MACOSX/Supplementary Material/
- __MACOSX/Supplementary Material/._.DS_Store
- Supplementary Material/Suppl Fig S1.pptx
- __MACOSX/Supplementary Material/._Suppl Fig S1.pptx
- Supplementary Material/Suppl Fig S2.pdf
- __MACOSX/Supplementary Material/._Suppl Fig S2.pdf
- Supplementary Material/Suppl File S1.docx
- __MACOSX/Supplementary Material/._Suppl File S1.docx
- Supplementary Material/Suppl File S2.txt
- __MACOSX/Supplementary Material/._Suppl File S2.txt
- Supplementary Material/Suppl File S3.docx
- __MACOSX/Supplementary Material/._Suppl File S3.docx
- Supplementary Material/Suppl Table S1new.xlsx
- __MACOSX/Supplementary Material/._Suppl Table S1new.xlsx
